# Supplementary material for: Mechanism of Ψ-Pro/C-degron recognition by the CRL2FEM1B ubiquitin ligase
Source: Nat Commun. 2024 Apr 26;15:3558. doi: 10.1038/s41467-024-47890-5 (PMC11053023; doi:10.1038/s41467-024-47890-5)
Supplement: Supplementary file 4 — Source Data [file 41467_2024_47890_MOESM4_ESM.xlsx]

## Sheet: Fig. 4b
BEX2			PSMB5			CUX1			MCRIP1			CCDC89
X1	Y1(points)	Y1(fitting)	X2	Y2(points)	Y2(fitting)	X3	Y3(points)	Y3(fitting)	X4	Y4(points)	Y4(fitting)	X5	Y5(points)	Y5(fitting)
0.29703	-2073.69	-2024.01	--	--	--	0.29703	-12999.1	-13031.6	0.14852	-13444.2	-13375.2	0.14852	-7457.77	-7462.78
0.49747	-1874.45	-1911.38	0.14852	-6675.88	-6785.05	0.49747	-7713.67	-7585.55	0.24873	-12192.1	-12266.9	0.24873	-7090.65	-7105.86
0.69983	-1726.37	-1750.47	0.24873	-6480.59	-6454.53	0.69983	-3028.16	-3321.24	0.34992	-10359.6	-10382.8	0.34992	-6550.44	-6538.08
0.90413	-1540.06	-1531.01	0.34992	-5927.32	-5850	0.90413	-1666.33	-1532.1	0.45207	-7712.18	-7700.24	0.45207	-5670.27	-5665.25
1.11036	-1233.09	-1260.16	0.45207	-4912.12	-4796.64	1.11036	-937.386	-827.276	0.55518	-5038.63	-4973.42	0.55518	-4520.91	-4482.23
1.31852	-978.981	-972.917	0.55518	-3204.42	-3351.45	1.31852	-705.89	-505.769	0.65926	-3027.82	-3016.65	0.65926	-3172.17	-3206.12
1.52862	-796.935	-715.811	0.65926	-1943.38	-2030.44	1.52862	-412.579	-337.269	0.76431	-1805.93	-1864.24	0.76431	-2085.73	-2145.74
1.74064	-520.573	-515.84	0.76431	-1269.29	-1186.42	1.74064	-278.362	-239.222	0.87032	-1033.26	-1213.35	0.87032	-1426.32	-1418.43
1.9546	-323.692	-373.014	0.87032	-842.773	-724.396	1.9546	-247.919	-177.548	0.9773	-877.653	-833.268	0.9773	-1009.89	-960.285
2.17049	--	--	0.9773	-621.196	-471.547	2.17049	--	--	1.08525	-625.725	-599.177	1.08525	-714.692	-674.366
2.38831	--	--	1.08525	-372.93	-325.324	2.38831	--	--	1.19416	-537.485	-447.254	1.19416	-540.376	-491.323
2.60807	--	--	1.19416	-225.785	-235.303	2.60807	--	--	1.30403	-408.169	-344.024	1.30403	-479.246	-369.82
2.82975	--	--	1.30403	-231.781	-176.688	2.82975	--	--	1.41488	-264.26	-271.09	1.41488	-255.792	-286.157
3.05337	--	--	1.41488	125.727	-136.675	3.05337	--	--	1.52669	-261.47	-217.834	1.52669	-255.191	-226.58
3.27892	--	--	1.52669	-29.0744	-108.262	3.27892	--	--	1.63946	-215.643	-177.841	1.63946	-158.349	-182.878
3.5064	--	--	1.63946	-105.43	-87.4078	3.5064	--	--	1.7532	-98.2582	-147.078	1.7532	-6.92406	-149.976
3.73582	--	--	1.7532	-110.605	-71.6672	3.73582	--	--	1.86791	-62.4694	-122.918	1.86791	-12.7164	-124.637
			1.86791	-59.5196	-59.4977	3.96716	--	--	1.98358	-92.1178	-103.593	1.98358	-30.3163	-104.73

## Sheet: Fig. 4c
H-21L			P-1A			P-1Q			P-1L			P-1R			H-21A			CCDC89 WT
X1	Y1(points)	Y1(fitting)	X2	Y2(points)	Y2(fitting)	X3	Y3(points)	Y3(fitting)	X4	Y4(points)	Y4(fitting)	X5	Y5(points)	Y5(fitting)	X6	Y6(points)	Y6(fitting)	X7	Y7(points)	Y7(fitting)
0.14852	-724.339	-666.19	0.14852	-2840.5	-2791.64	0.14852	-3264.75	-3181.37	0.14852	-3650.85	-3702.35	0.18565	-8406.13	-8708.11	0.14852	-1000.66	-933.504	0.14852	-7457.77	-7462.78
0.24873	-683.621	-625.469	0.24873	-2539.1	-2552.32	0.24873	-2868.07	-2950.27	0.24873	-3554.91	-3198.56	0.31092	-8368.66	-8032.53	0.24873	-905.528	-876.742	0.24873	-7090.65	-7105.86
0.34992	-572.14	-585.985	0.34992	-2270.01	-2327.32	0.34992	-2732.53	-2667.15	0.34992	-2147.48	-2636.95	0.4374	-7109.03	-6874.25	0.34992	-872.16	-821.849	0.34992	-6550.44	-6538.08
0.45207	-542.78	-547.957	0.45207	-2018.58	-2117.9	0.45207	-2050.18	-2338.56	0.45207	-2073.07	-2082.41	0.56508	-4714.82	-5179.68	0.45207	-714.617	-769.09	0.45207	-5670.27	-5665.25
0.55518	-494.325	-511.561	0.55518	-1985.81	-1924.66	0.55518	-2303.54	-1984.27	0.55518	-1724.84	-1596.52	0.69398	-3491.36	-3387.54	0.55518	-736.865	-718.676	0.55518	-4520.91	-4482.23
0.65926	-476.417	-476.925	0.65926	-1807.24	-1747.65	0.65926	-1542.76	-1633.62	0.65926	-1305.79	-1208.95	0.82408	-2253.17	-2060.36	0.65926	-588.449	-670.753	0.65926	-3172.17	-3206.12
0.76431	-344.969	-444.138	0.76431	-1605.1	-1586.46	0.76431	-1285.49	-1314.76	0.76431	-1083.18	-917.412	0.95539	-1248.44	-1268.9	0.76431	-541.962	-625.415	0.76431	-2085.73	-2145.74
0.87032	-383.349	-413.243	0.87032	-1470.95	-1440.36	0.87032	-1107.83	-1044.76	0.87032	-713.203	-703.97	1.0879	-1075.91	-822.034	0.87032	-602.888	-582.703	0.87032	-1426.32	-1418.43
0.9773	-409.81	-384.25	0.9773	-1299.62	-1308.4	0.9773	-843.357	-827.501	0.9773	-618.999	-548.555	1.22163	-337.969	-562.378	0.9773	-457.376	-542.613	0.9773	-1009.89	-960.285
1.08525	-247.751	-357.139	1.08525	-1302.28	-1189.53	1.08525	-620.91	-657.947	1.08525	-462.858	-434.586	1.35656	-464.689	-403.362	1.08525	-487.635	-505.106	1.08525	-714.692	-674.366
1.19416	-287.165	-331.863	1.19416	-828.022	-1082.61	1.19416	-479.268	-527.469	1.19416	-384.397	-349.884	1.4927	-327.473	-300.697	1.19416	-511.791	-470.109	1.19416	-540.376	-491.323
1.30403	-347.742	-308.358	1.30403	-1054.45	-986.547	1.30403	-452.352	-427.32	1.30403	-26.0124	-285.922	1.63004	183.82	-231.246	1.30403	-425.866	-437.529	1.30403	-479.246	-369.82
1.41488	-285.134	-286.545	1.41488	-895.643	-900.258	1.41488	-311.463	-350.1	1.41488	-180.623	-236.82	1.7686	-174.03	-182.362	1.41488	-439.808	-407.256	1.41488	-255.792	-286.157
1.52669	-295.341	-266.335	1.52669	-922.361	-822.736	1.52669	-363.042	-290.044	1.52669	22.7952	-198.519	1.90836	-166.99	-146.779	1.52669	-345.183	-379.167	1.52669	-255.191	-226.58
1.63946	-337.149	-247.634	1.63946	-744.654	-753.051	1.63946	-300.835	-242.84	1.63946	-64.4957	-168.191	2.04933	-0.00782	-120.129	1.63946	-375.356	-353.134	1.63946	-158.349	-182.878
1.7532	-198.395	-230.345	1.7532	-688.695	-690.352	1.7532	-275.405	-205.311	1.7532	64.5154	-143.841	--	--	--	1.7532	-358.372	-329.026	1.7532	-6.92406	-149.976
1.86791	-242.968	-214.371	1.86791	-572.743	-633.871	1.86791	-31.751	-175.132	1.86791	-137.807	-124.038	--	--	--	1.86791	-367.471	-306.714	1.86791	-12.7164	-124.637
1.98358	-224.532	-199.618	1.98358	-657.988	-582.922	1.98358	-15.9601	-150.59	1.98358	-59.2142	-107.743	--	--	--	1.98358	-283.465	-286.069	1.98358	-30.3163	-104.73

## Sheet: Fig. 4d
FEM1B 5A mutant			FEM1B 4D mutant			FEM1B WT
X1	Y1(points)	Y1(fitting)	X2	Y2(points)	Y2(fitting)	X3	Y3(points)	Y3(fitting)
0.18565	-2368.06	-2419.34	0.14852	-5862.57	-5526.34	0.14852	-7457.77	-7462.78
0.31092	-2321.54	-2182.09	0.24873	-5243.81	-5299.4	0.24873	-7090.65	-7105.86
0.4374	-1941.96	-1965.96	0.34992	-4755.31	-4960.29	0.34992	-6550.44	-6538.08
0.56508	-1666.55	-1770.52	0.45207	-4267.19	-4461.55	0.45207	-5670.27	-5665.25
0.69398	-1555.08	-1594.8	0.55518	-3733.08	-3777.15	0.55518	-4520.91	-4482.23
0.82408	-1453.18	-1437.49	0.65926	-3038.01	-2962.09	0.65926	-3172.17	-3206.12
0.95539	-1291.72	-1297.08	0.76431	-2359.63	-2164.3	0.76431	-2085.73	-2145.74
1.0879	-1201.19	-1171.99	0.87032	-1581.94	-1519.09	0.87032	-1426.32	-1418.43
1.22163	-1187.05	-1060.65	0.9773	-1113.24	-1060.98	0.9773	-1009.89	-960.285
1.35656	-1048.2	-961.571	1.08525	-807.621	-754.274	1.08525	-714.692	-674.366
1.4927	-759.612	-873.372	1.19416	-362.171	-550.776	1.19416	-540.376	-491.323
1.63004	-846.947	-794.786	1.30403	-261.815	-413.555	1.30403	-479.246	-369.82
1.7686	-578.262	-724.679	1.41488	-154.33	-318.603	1.41488	-255.792	-286.157
1.90836	-552.55	-662.037	1.52669	-34.9239	-251.038	1.52669	-255.191	-226.58
2.04933	-737.356	-605.968	1.63946	-72.302	-201.655	1.63946	-158.349	-182.878
2.1915	-553.678	-555.686	1.7532	-23.3013	-164.665	1.7532	-6.92406	-149.976
2.33489	--	--	1.86791	-7.57213	-136.342	1.86791	-12.7164	-124.637
2.47948	--	--	1.98358	-11.3111	-114.225	1.98358	-30.3163	-104.73

## Sheet: Fig. 4e
Δ9 (14 aa)			Δ7 (16 aa)			Δ5 (18 aa)			Δ3 (20 aa)			CCDC89 WT (23 aa)
X1	Y1(points)	Y1(fitting)	X2	Y2(points)	Y2(fitting)	X3	Y3(points)	Y3(fitting)	X4	Y4(points)	Y4(fitting)	X5	Y5(points)	Y5(fitting)
0.14852	-2254.89	-2267.29	0.14852	-6005.39	-6019.68	0.14852	-9717.76	-9763.26	0.14852	-8079.9	-8170.99	0.14852	-7457.77	-7462.78
0.24873	-2102.09	-2085.59	0.24873	-5698.89	-5668.34	0.24873	-8833.62	-8800.92	0.24873	-7473.08	-7343.69	0.24873	-7090.65	-7105.86
0.34992	-1856.33	-1917.94	0.34992	-5194.72	-5246.82	0.34992	-7350.9	-7231.02	0.34992	-5586.18	-5615.06	0.34992	-6550.44	-6538.08
0.45207	-1919.32	-1763.8	0.45207	-4817.85	-4757.62	0.45207	-4962.95	-5178.63	0.45207	-3229.7	-3263.12	0.45207	-5670.27	-5665.25
0.55518	-1560.38	-1622.48	0.55518	-4207.05	-4215.4	0.55518	-3339.3	-3286.65	0.55518	-1616.14	-1609.03	0.55518	-4520.91	-4482.23
0.65926	-1490.85	-1493.19	0.65926	-3650.27	-3647.69	0.65926	-2202.36	-2008.17	0.65926	-822.23	-834.206	0.65926	-3172.17	-3206.12
0.76431	-1275.51	-1375.1	0.76431	-3038.19	-3089.38	0.76431	-1267.86	-1264.22	0.76431	-519.305	-483.821	0.76431	-2085.73	-2145.74
0.87032	-1301.7	-1267.35	0.87032	-2574.06	-2572.94	0.87032	-745.284	-838.61	0.87032	-439.44	-308.649	0.87032	-1426.32	-1418.43
0.9773	-1140.69	-1169.09	0.9773	-2176.6	-2119.94	0.9773	-504.132	-585.354	0.9773	-243.04	-211.369	0.9773	-1009.89	-960.285
1.08525	-1123.6	-1079.52	1.08525	-1733.32	-1738.53	1.08525	-388.794	-426.576	1.08525	-187.001	-152.54	1.08525	-714.692	-674.366
1.19416	-984.393	-997.85	1.19416	-1421.36	-1426.24	1.19416	-299.049	-321.963	1.19416	-79.9887	-114.516	1.19416	-540.376	-491.323
1.30403	-1022.29	-923.368	1.30403	-1126.25	-1174.69	1.30403	-122.532	-249.987	1.30403	-122.477	-88.6139	1.30403	-479.246	-369.82
1.41488	-806.209	-855.4	1.41488	-956.312	-973.556	1.41488	-175.824	-198.611	1.41488	-157.565	-70.2106	1.41488	-255.792	-286.157
1.52669	-789.437	-793.328	1.52669	-889.97	-812.894	1.52669	-138.203	-160.777	1.52669	-15.0831	-56.6754	1.52669	-255.191	-226.58
1.63946	-727.978	-736.591	1.63946	-664.79	-684.143	1.63946	-211.453	-132.163	1.63946	-5.41174	-46.4288	1.63946	-158.349	-182.878
1.7532	-671.529	-684.675	1.7532	-604.816	-580.36	1.7532	-154.745	-110.023	1.7532	21.9753	-38.4785	1.7532	-6.92406	-149.976
1.86791	-642.472	-637.119	1.86791	-498.838	-496.088	1.86791	-208.6	-92.5468	1.86791	16.0216	-32.177	1.86791	-12.7164	-124.637
1.98358	-404.089	-593.503	1.98358	-392.735	-427.106	1.98358	-104.619	-78.509	1.98358	71.8814	-27.088	1.98358	-30.3163	-104.73

## Sheet: Fig. 4f
F-22A			L-3A			W-2A			Q-1A			CUX1 WT
X1	Y1(points)	Y1(fitting)	X2	Y2(points)	Y2(fitting)	X3	Y3(points)	Y3(fitting)	X4	Y4(points)	Y4(fitting)	X5	Y5(points)	Y5(fitting)
0.29703	-1183.44	-1150.49	0.29703	-4309.53	-4299.32	0.29703	-11229.5	-11238.8	0.29703	-6171.1	-6160.46	0.29703	-12999.1	-13031.6
0.49747	-1049.24	-1099.65	0.49747	-2171.1	-2233.46	0.49747	-7192.99	-7170.39	0.49747	-3414.18	-3447.94	0.49747	-7713.67	-7585.55
0.69983	-1067.03	-1051.44	0.69983	-1304.43	-1222.74	0.69983	-3953.09	-3929.09	0.69983	-1454.49	-1439.35	0.69983	-3028.16	-3321.24
0.90413	-997.26	-1005.71	0.90413	-765.772	-735.766	0.90413	-2029.98	-2163.01	0.90413	-796.894	-651.265	0.90413	-1666.33	-1532.1
1.11036	-980.348	-962.303	1.11036	-475.899	-480.387	1.11036	-1284.76	-1288.6	1.11036	-407.947	-349.887	1.11036	-937.386	-827.276
1.31852	-914.896	-921.081	1.31852	-354.402	-333.846	1.31852	-908.718	-832.278	1.31852	-88.8633	-213.697	1.31852	-705.89	-505.769
1.52862	-890.185	-881.91	1.52862	-270.75	-243.208	1.52862	-651.355	-573.739	1.52862	5.5771	-142.521	1.52862	-412.579	-337.269
1.74064	-781.401	-844.667	1.74064	-150.989	-183.693	1.74064	-445.373	-415.908	1.74064	5.84451	-101.128	1.74064	-278.362	-239.222
1.9546	-798.492	-809.238	1.9546	-98.3337	-142.701	1.9546	-354.443	-313.465	1.9546	-15.1751	-75.0853	1.9546	-247.919	-177.548
2.17049	-848.589	-775.517	2.17049	-71.6684	-113.357	2.17049	-278.315	-243.597	2.17049	26.0392	-57.6917	2.17049	-135.192	-136.379
2.38831	-761.627	-743.403	2.38831	-94.5874	-91.6738	2.38831	-266.914	-193.987	2.38831	23.7152	-45.5196	2.38831	-166.334	-107.59
2.60807	-745.512	-712.803	2.60807	-55.2705	-75.221	2.60807	-174.793	-157.574	2.60807	76.4899	-36.6759	2.60807	-22.209	-86.6884
2.82975	-638.144	-683.631	2.82975	17.5448	-62.4542	2.82975	-160.955	-130.096	2.82975	95.559	-30.0491	2.82975	19.3782	-71.0393
3.05337	-633.692	-655.804	3.05337	51.3406	-52.3551	3.05337	-83.5169	-108.868	3.05337	15.7107	-24.953	3.05337	7.15811	-59.0153
3.27892	-645.048	-629.248	3.27892	-25.1865	-44.2317	3.27892	-37.4409	-92.1343	3.27892	58.2398	-20.9462	3.27892	58.9299	-49.5698
3.5064	-580.921	-603.891	3.5064	77.2976	-37.6009	3.5064	-18.8329	-78.7086	3.5064	99.6581	-17.7343	3.5064	-21.7055	-42.0059
3.73582	-599.859	-579.667	3.73582	7.14199	-32.1177	3.73582	24.2959	-67.7692	3.73582	-2.70051	-15.1155	3.73582	19.2976	-35.8451
3.96716	-551.28	-556.513	3.96716	-0.5535	-27.5303	3.96716	-10.0719	-58.7321	3.96716	154.81	-12.9475	3.96716	53.6455	-30.7506

## Sheet: Fig. 4g
P-1A			W-21A			PSMB5 WT
X1	Y1(points)	Y1(fitting)	X2	Y2(points)	Y2(fitting)	X3	Y3(points)	Y3(fitting)
0.14852	-2264.91	-2212.27	0.14852	-166.213	--	0.14852	-6675.88	-6785.05
0.24873	-1816.11	-1949.71	0.24873	183.859	--	0.24873	-6480.59	-6454.53
0.34992	-1783.24	-1672.87	0.34992	353.571	--	0.34992	-5927.32	-5850
0.45207	-1416.25	-1400.96	0.45207	232.878	--	0.45207	-4912.12	-4796.64
0.55518	-1062.97	-1151.73	0.55518	151.149	--	0.55518	-3204.42	-3351.45
0.65926	-969.59	-936.365	0.65926	105.903	--	0.65926	-1943.38	-2030.44
0.76431	-735.386	-758.258	0.76431	227.164	--	0.76431	-1269.29	-1186.42
0.87032	-605.475	-615.096	0.87032	245.698	--	0.87032	-842.773	-724.396
0.9773	-546.901	-501.77	0.9773	286.39	--	0.9773	-621.196	-471.547
1.08525	-492.108	-412.553	1.08525	312.793	--	1.08525	-372.93	-325.324
1.19416	-380.281	-342.238	1.19416	374.777	--	1.19416	-225.785	-235.303
1.30403	-301.571	-286.53	1.30403	304.971	--	1.30403	-231.781	-176.688
1.41488	-159.71	-242.058	1.41488	206.398	--	1.41488	125.727	-136.675
1.52669	-129.709	-206.241	1.52669	202.426	--	1.52669	-29.0744	-108.262
1.63946	-213.902	-177.127	1.63946	131.244	--	1.63946	-105.43	-87.4078
1.7532	-126.313	-153.239	1.7532	199.613	--	1.7532	-110.605	-71.6672
1.86791	-125.043	-133.462	1.86791	268.258	--	1.86791	-59.5196	-59.4977

## Sheet: Fig. 4h
WT (10 aa) with FEM1B 4A			WT (23 aa) with FEM1B 4A			WT (10 aa) with FEM1B WT			WT (23 aa) with FEM1B WT
X1	Y1(points)	Y1(fitting)	X2	Y2(points)	Y2(fitting)	X3	Y3(points)	Y3(fitting)	X4	Y4(points)	Y4(fitting)
0.14852	-4694.31	-4678.69	0.14852	-2827.64	-2657.54	0.14852	-7162.23	-7162.23	0.14852	-9887.8	-9989.23
0.24873	-4388.46	-4129.47	0.24873	-2146.95	-2329.23	0.24873	-6246.77	-6246.77	0.24873	-9711.09	-9677.57
0.34992	-3076.73	-3514.55	0.34992	-1723	-1969.59	0.34992	-5237.24	-5237.24	0.34992	-9263.92	-9147.02
0.45207	-2964.26	-2886.96	0.45207	-1742.92	-1606.42	0.45207	-4232.26	-4232.26	0.45207	-8218.3	-8224.58
0.55518	-2170.86	-2305.61	0.55518	-1664.44	-1269.06	0.55518	-3329.08	-3329.08	0.55518	-6694.77	-6725.02
0.65926	-1829.9	-1810.81	0.65926	-841.719	-977.825	0.65926	-2583.02	-2583.02	0.65926	-4713.67	-4784.76
0.76431	-1702.29	-1414.92	0.76431	-625.8	-739.843	0.76431	-2001.01	-2001.01	0.76431	-3064.64	-3021.65
0.87032	-1529.46	-1109.74	0.87032	-508.483	-552.061	0.87032	-1560.85	-1560.85	0.87032	-1792.95	-1843.52
0.9773	-871.718	-878.446	0.9773	-382.963	-406.521	0.9773	-1231.69	-1231.69	0.9773	-1422.14	-1161.38
1.08525	-476.759	-703.694	1.08525	-268.06	-294.347	1.08525	-985.17	-985.17	1.08525	-932.457	-771.473
1.19416	-607.11	-570.954	1.19416	-193.377	-207.676	1.19416	-798.947	-798.947	1.19416	-398.122	-539.248
1.30403	-247.139	-469.117	1.30403	-130.262	-140.229	1.30403	-656.545	-656.545	1.30403	-188.196	-393.433
1.41488	-322.749	-390.039	1.41488	-128.442	-87.2322	1.41488	-546.161	-546.161	1.41488	-272.533	-297.192
1.52669	-292.7	-327.842	1.52669	-105.605	-45.1375	1.52669	-459.407	-459.407	1.52669	-324.366	-230.854
1.63946	-18.325	-278.297	1.63946	65.4574	-11.3308	1.63946	-390.304	-390.304	1.63946	-88.1945	-183.409
1.7532	-219.308	-238.344	1.7532	81.4202	16.1164	1.7532	-334.562	-334.562	1.7532	50.2741	-148.394
1.86791	-72.961	-205.752	1.86791	-48.6231	38.6338	1.86791	-289.062	-289.062	1.86791	291.665	-121.85
1.98358	1.50013	-178.879	1.98358	9.39093	57.2899	1.98358	-251.515	-251.515	1.98358	-11.8907	-101.256

## Sheet: Supplementary Fig. 14b
	Time(min)	N8CRL2FEM1B	unCRL2FEM1B
	0	0	0
	15	0.651562	0.207433
	30	0.945344	0.48259
	60	0.998007	0.608579

## Sheet: Supplementary Fig. 14d
Time(min)	WT	P-1A	L-3E
0	0	0	0
15	0.848383	0.106507	0.053772
30	0.963112	0.171714	0.182622
60	0.926522	0.182628	0.262008

## Sheet: Supplementary Fig. 14f
	Time(min)	WT	H-21A	5A
	0	0	0	0
	15	0.739619	0.159951	0.199133
	30	0.920027	0.259534	0.385057
	60	0.919621	0.459496	0.49022

[truncated: 4 more sheets: Supplementary Fig. 14g, Supplementary Fig. 14h, Supplementary Fig. 14i, Supplementary Fig. 14j]
